# Supplementary material for: Improved Dual-Modality Bioequivalence Evaluation of Topical Formulations Within Human Skin Using Stimulated Raman Scattering Microscopy
Source: Pharmaceutics. 2025 Sep 13;17(9):1193. doi: 10.3390/pharmaceutics17091193 (PMC12473907; doi:10.3390/pharmaceutics17091193)
Supplement: Supplementary file 1 [file pharmaceutics-17-01193-s001.zip]

Archive with 1 entries (1 files):
- pharmaceutics-3781312-supplementary.pdf
